# Supplementary material for: Meta-Analysis of the Gut Microbiome: An African American Representation
Source: Int J Environ Res Public Health. 2025 Oct 20;22(10):1591. doi: 10.3390/ijerph22101591 (PMC12562341; doi:10.3390/ijerph22101591)
Supplement: Supplementary file 1 [file ijerph-22-01591-s001.zip]

Archive with 1 entries (1 files):
- ijerph-3904938-supplementary.pdf
